# Supplementary material for: Resistance of Bacteria toward 475 nm Blue Light Exposure and the Possible Role of the SOS Response
Source: Life (Basel). 2022 Sep 26;12(10):1499. doi: 10.3390/life12101499 (PMC9605056; doi:10.3390/life12101499)
Supplement: Supplementary file 1 [file life-12-01499-s001.zip]

Archive with 1 entries (1 files):
- life-1918737-supplementary.pdf
